# Supplementary material for: The lost generation of Pemphigus populiglobuli (Hemiptera, Aphididae): exploring the taxonomy of the Svalbard aphids of genus Pemphigus
Source: Zoological Lett. 2024 Dec 18;10:21. doi: 10.1186/s40851-024-00245-w (PMC11658103; doi:10.1186/s40851-024-00245-w)
Supplement: Supplementary file 1 — Supplementary Material 1. AdditionnalFile1.newick (https://itol.embl.de/upload.cgi); Tree file in newick format built from ML analysis of all Pemphigus COI sequences present in Bold (at the time of the study) and identified at the species level. [file 40851_2024_245_MOESM1_ESM.newick]

(Pemphigus_betae_12568411:0.0030822629,(((((((((((((((((((((((((((((((((((((((((((((((((((((((((((((((((((((((((((((((((((((((((((((((((((((((((((((((((((((((((Pemphigus_betae_2991188:0.0,Pemphigus_betae_2851528:0.0):0.0,Pemphigus_betae_3289244:0.0):0.0,Pemphigus_betae_2851611:0.0):0.0,Pemphigus_betae_2851544:0.0):0.0,Pemphigus_betae_3287900:0.0):0.0,Pemphigus_betae_3823346:0.0):0.0,Pemphigus_betae_2851580:0.0):0.0,Pemphigus_betae_2851531:0.0):0.0,Pemphigus_betae_3289252:0.0):0.0,Pemphigus_betae_3289215:0.0):0.0,Pemphigus_betae_2851595:0.0):0.0,Pemphigus_betae_3823341:0.0):0.0,Pemphigus_betae_2851591:0.0):0.0,Pemphigus_betae_3289227:0.0):0.0,Pemphigus_betae_3390139:0.0):0.0,Pemphigus_betae_2851556:0.0):0.0,Pemphigus_betae_3289220:0.0):0.0,Pemphigus_betae_3289216:0.0):0.0,Pemphigus_betae_2851618:0.0):0.0,Pemphigus_betae_2851525:0.0):0.0,Pemphigus_betae_3289247:0.0):0.0,Pemphigus_betae_3823345:0.0):0.0,Pemphigus_betae_3289254:0.0):0.0,Pemphigus_betae_3289228:0.0):0.0,Pemphigus_betae_2851576:0.0):0.0,Pemphigus_betae_2851605:0.0):0.0,Pemphigus_betae_2851575:0.0):0.0,Pemphigus_betae_2851582:0.0):0.0,Pemphigus_betae_3287903:0.0):0.0,Pemphigus_betae_3289250:0.0):0.0,Pemphigus_betae_2851607:0.0):0.0,Pemphigus_betae_3287911:0.0):0.0,Pemphigus_betae_3289257:0.0):0.0,Pemphigus_betae_3390140:0.0):0.0,Pemphigus_betae_2851534:0.0):0.0,Pemphigus_betae_3289229:0.0):0.0,Pemphigus_betae_2851573:0.0):0.0,Pemphigus_betae_2851527:0.0):0.0,Pemphigus_betae_3289237:0.0):0.0,Pemphigus_betae_3289226:0.0):0.0,Pemphigus_betae_12444987:0.0):0.0,Pemphigus_betae_2851526:0.0):0.0,Pemphigus_betae_2851600:0.0):0.0,Pemphigus_betae_3289236:0.0):0.0,Pemphigus_betae_3289249:0.0):0.0,Pemphigus_betae_3289235:0.0):0.0,Pemphigus_betae_3823333:0.0):0.0,Pemphigus_betae_2851592:0.0):0.0,Pemphigus_betae_3289219:0.0):0.0,Pemphigus_betae_2851560:0.0):0.0,Pemphigus_betae_3287902:0.0):0.0,Pemphigus_betae_2851598:0.0):0.0,Pemphigus_betae_2851619:0.0):0.0,Pemphigus_betae_2851548:0.0):0.0,Pemphigus_betae_3823340:0.0):0.0,Pemphigus_betae_3287945:0.0):0.0,Pemphigus_betae_3289246:0.0):0.0,Pemphigus_betae_3823342:0.0):0.0,Pemphigus_betae_2851604:0.0):0.0,Pemphigus_betae_2851533:0.0):0.0,Pemphigus_betae_3287912:0.0):0.0,Pemphigus_betae_3289225:0.0):0.0,Pemphigus_betae_3289221:0.0):0.0,Pemphigus_betae_3289243:0.0):0.0,Pemphigus_betae_2851574:0.0):0.0,Pemphigus_betae_3390143:0.0):0.0,Pemphigus_betae_2851570:0.0):0.0,Pemphigus_betae_3289255:0.0):0.0,Pemphigus_betae_3289233:0.0):0.0,Pemphigus_betae_3287941:0.0):0.0,Pemphigus_betae_3287906:0.0):0.0,Pemphigus_betae_2851613:0.0):0.0,Pemphigus_betae_3823343:0.0):0.0,Pemphigus_betae_3289214:0.0):0.0,Pemphigus_betae_3289231:0.0):0.0,Pemphigus_betae_9701179:0.0):0.0,Pemphigus_betae_2991187:0.0):0.0,Pemphigus_betae_2851558:0.0):0.0,Pemphigus_betae_3859881:0.0):0.0,Pemphigus_betae_3287913:0.0):0.0,Pemphigus_betae_2851572:0.0):0.0,Pemphigus_betae_2851536:0.0):0.0,Pemphigus_betae_3289238:0.0):0.0,Pemphigus_betae_3823344:0.0):0.0,Pemphigus_betae_3390141:0.0):0.0,Pemphigus_betae_3289234:0.0):0.0,Pemphigus_betae_3289256:0.0):0.0,Pemphigus_betae_2851587:0.0):0.0,Pemphigus_betae_2851561:0.0):0.0,Pemphigus_betae_2851546:0.0):0.0,Pemphigus_betae_2851583:0.0):0.0,Pemphigus_betae_3390142:0.0):0.0,Pemphigus_betae_9701181:0.0):0.0,Pemphigus_betae_3289230:0.0):0.0,Pemphigus_betae_3390145:0.0):0.0,Pemphigus_betae_3289251:0.0):0.0,Pemphigus_betae_9701185:0.0):0.0,Pemphigus_betae_9701178:0.0):0.0,Pemphigus_betae_3287909:0.0):0.0,Pemphigus_betae_2851559:0.0):0.0,Pemphigus_betae_3289232:0.0):0.0,Pemphigus_betae_3287971:0.0):0.0,Pemphigus_betae_3289245:0.0):0.0,Pemphigus_betae_3289217:0.0):0.0,Pemphigus_betae_3287943:0.0):0.0,Pemphigus_betae_2851590:0.0):0.0,Pemphigus_betae_2851601:0.0):0.0,Pemphigus_betae_3289239:0.0):2.4868E-6,Pemphigus_betae_3823330:2.4868E-6):2.4868E-6,Pemphigus_betae_3289253:2.4868E-6):2.4868E-6,((((((Pemphigus_betae_9701184:0.0017337723,Pemphigus_betae_12440817:2.4868E-6):2.4868E-6,(Pemphigus_betae_12440758:2.4868E-6,Pemphigus_betae_12440858:2.4868E-6):2.4868E-6):2.4868E-6,(Pemphigus_betae_12444993:0.0,Pemphigus_betae_2851522:0.0):2.4868E-6):2.4868E-6,Pemphigus_betae_12445024:2.4868E-6):2.4868E-6,Pemphigus_betae_12444985:2.4868E-6):2.4868E-6,(Pemphigus_betae_3287901:0.0016737619,Pemphigus_betae_2851540:0.0016760942):2.4868E-6):2.4868E-6):2.4868E-6,(((Pemphigus_betae_2851577:2.4868E-6,(((((((((((((((((((((Pemphigus_betae_2851554:0.0,Pemphigus_betae_2851593:0.0):0.0,Pemphigus_betae_2851551:0.0):0.0,Pemphigus_betae_2851589:0.0):0.0,Pemphigus_betae_2851603:0.0):0.0,Pemphigus_betae_2851571:0.0):0.0,Pemphigus_betae_2851617:0.0):0.0,Pemphigus_betae_3287972:0.0):0.0,Pemphigus_betae_2851606:0.0):0.0,Pemphigus_betae_3289212:0.0):0.0,Pemphigus_betae_2851581:0.0):0.0,Pemphigus_betae_2851552:0.0):0.0,Pemphigus_betae_3289218:0.0):0.0,Pemphigus_betae_2851602:0.0):0.0,Pemphigus_betae_3289240:0.0):0.0,Pemphigus_betae_9701180:0.0):0.0,Pemphigus_betae_2851532:0.0):2.4868E-6,Pemphigus_betae_2851538:2.4868E-6):2.4868E-6,(Pemphigus_betae_9701183:2.4868E-6,Pemphigus_betae_11170580:2.4868E-6):2.4868E-6):2.4868E-6,Pemphigus_betae_3287904:0.0016665123):2.4868E-6,(Pemphigus_betae_2851579:2.4868E-6,Pemphigus_betae_11170578:2.4868E-6):0.0016517335):2.4868E-6,(Pemphigus_betae_9701182:2.4868E-6,(Pemphigus_betae_2851578:2.4868E-6,Pemphigus_betae_2851599:2.4868E-6):2.4868E-6):0.0016405499):0.0016616979):2.4091E-6,Pemphigus_betae_3287908:0.0016761453):2.4868E-6,((Pemphigus_betae_2851586:2.4868E-6,Pemphigus_betae_2851588:2.4868E-6):0.001660994,Pemphigus_betae_9701177:0.0016600788):2.4868E-6):2.4868E-6):2.4868E-6,Pemphigus_betae_3287905:0.0016758533):0.0016709588,(Pemphigus_betae_12445028:0.0,Pemphigus_betae_12440821:0.0):2.4868E-6):2.9755E-6,Pemphigus_betae_12445027:2.4868E-6):2.4868E-6,Pemphigus_betae_12440818:2.4868E-6):2.4868E-6,(Pemphigus_betae_12444986:0.0,Pemphigus_betae_12440819:0.0):2.4868E-6):2.4868E-6,Pemphigus_betae_12440816:2.4868E-6):0.0161102306,(((((((((Pemphigus_borealis_6849098:2.4868E-6,Pemphigus_borealis_6855101:2.4868E-6):0.0019372629,((((Pemphigus_borealis_6855094:0.0,Pemphigus_borealis_6855095:0.0):2.4868E-6,Pemphigus_borealis_6855098:2.4868E-6):2.4868E-6,Pemphigus_tibetensis_6849095:2.4868E-6):0.0016436259,Pemphigus_borealis_6855099:0.0018036767):0.0050379956):0.0142043434,Pemphigus_tibetensis_6855096:0.0137466183):0.0152014167,((((((((Pemphigus_bursarius_11435308:2.4868E-6,Pemphigus_bursarius_11436989:2.4868E-6):2.4868E-6,Pemphigus_bursarius_7992206:2.4868E-6):2.4868E-6,Pemphigus_bursarius_13106207:2.4868E-6):2.4868E-6,(((((Pemphigus_bursarius_2991189:0.0,Pemphigus_bursarius_9439708:0.0):0.0,Pemphigus_bursarius_4442846:0.0):0.0,Pemphigus_bursarius_3860035:0.0):0.0,Pemphigus_bursarius_2648373:0.0):2.4868E-6,Pemphigus_bursarius_2648372:2.4868E-6):2.4868E-6):2.4868E-6,(((((((((((((((((((((((((((((((((((((((((((((((((Pemphigus_bursarius_11450236:2.4868E-6,Pemphigus_bursarius_6811746:2.4868E-6):2.4868E-6,(Pemphigus_bursarius_11436420:2.4868E-6,Pemphigus_bursarius_11440090:2.4868E-6):2.4868E-6):2.4868E-6,Pemphigus_bursarius_11439383:2.4868E-6):2.4868E-6,((Pemphigus_bursarius_18245576:2.4868E-6,(Pemphigus_bursarius_6476420:2.4868E-6,Pemphigus_bursarius_7813855:2.4868E-6):2.4868E-6):2.4868E-6,Pemphigus_bursarius_18247103:2.4868E-6):0.001612889):2.4868E-6,(Pemphigus_bursarius_3823351:2.4868E-6,(Pemphigus_bursarius_3427348:0.0016025733,(Pemphigus_bursarius_7507189:2.4868E-6,Pemphigus_bursarius_3736916:2.4868E-6):0.0015973545):2.4868E-6):2.4868E-6):2.4868E-6,(Pemphigus_bursarius_7991607:2.4868E-6,((Pemphigus_bursarius_8410921:2.4868E-6,Pemphigus_bursarius_6810567:2.4868E-6):2.4868E-6,Pemphigus_bursarius_5774563:2.4868E-6):2.4868E-6):2.4868E-6):2.4868E-6,Pemphigus_bursarius_8722092:2.4868E-6):2.4868E-6,Pemphigus_bursarius_7983777:2.4868E-6):2.4868E-6,Pemphigus_bursarius_7994334:2.4868E-6):2.4868E-6,Pemphigus_bursarius_8412727:2.4868E-6):2.4868E-6,((Pemphigus_bursarius_8411254:0.0,Pemphigus_bursarius_6811545:0.0):0.0,Pemphigus_bursarius_8726366:0.0):2.4868E-6):2.4868E-6,Pemphigus_bursarius_8718991:2.4868E-6):2.4868E-6,((Pemphigus_bursarius_6761481:0.0,Pemphigus_bursarius_8640444:0.0):0.0,Pemphigus_bursarius_8645836:0.0):2.4868E-6):2.4868E-6,((Pemphigus_bursarius_7992736:0.0,Pemphigus_bursarius_6775582:0.0):0.0,Pemphigus_bursarius_6811889:0.0):2.4868E-6):2.4868E-6,Pemphigus_bursarius_8641391:2.4868E-6):2.4868E-6,Pemphigus_bursarius_8919884:2.4868E-6):2.4868E-6,Pemphigus_bursarius_6811474:2.4868E-6):2.4868E-6,Pemphigus_bursarius_11151742:2.4868E-6):2.4868E-6,Pemphigus_bursarius_6761845:2.4868E-6):2.4868E-6,Pemphigus_bursarius_6770417:2.4868E-6):2.4868E-6,Pemphigus_bursarius_8190519:2.4868E-6):2.4868E-6,Pemphigus_bursarius_8719805:2.4868E-6):2.4868E-6,Pemphigus_bursarius_6003578:2.4868E-6):2.4868E-6,((Pemphigus_bursarius_6770450:0.0,Pemphigus_bursarius_8722022:0.0):0.0,Pemphigus_bursarius_8913962:0.0):2.4868E-6):2.4868E-6,Pemphigus_bursarius_8720625:2.4868E-6):2.4868E-6,Pemphigus_bursarius_8719036:2.4868E-6):2.4868E-6,Pemphigus_bursarius_8412304:2.4868E-6):2.4868E-6,Pemphigus_bursarius_8411207:2.4868E-6):2.4868E-6,Pemphigus_bursarius_8727651:2.4868E-6):2.4868E-6,Pemphigus_bursarius_8724208:2.4868E-6):2.4868E-6,Pemphigus_bursarius_8920425:2.4868E-6):2.4868E-6,Pemphigus_bursarius_6811183:2.4868E-6):2.4868E-6,Pemphigus_bursarius_6774013:2.4868E-6):2.4868E-6,((((Pemphigus_bursarius_6780073:0.0,Pemphigus_bursarius_6779505:0.0):0.0,Pemphigus_bursarius_8919447:0.0):0.0,Pemphigus_bursarius_7994144:0.0):0.0,Pemphigus_bursarius_6765389:0.0):2.4868E-6):2.4868E-6,Pemphigus_bursarius_8723405:2.4868E-6):2.4868E-6,Pemphigus_bursarius_8724275:2.4868E-6):2.4868E-6,Pemphigus_bursarius_8726018:2.4868E-6):2.4868E-6,Pemphigus_bursarius_8726101:2.4868E-6):2.4868E-6,Pemphigus_bursarius_6780480:2.4868E-6):2.4868E-6,Pemphigus_bursarius_6810591:2.4868E-6):2.4868E-6,Pemphigus_bursarius_8719579:2.4868E-6):2.4868E-6,Pemphigus_bursarius_8412957:2.4868E-6):2.4868E-6,Pemphigus_bursarius_8724436:2.4868E-6):2.4868E-6,Pemphigus_bursarius_8412916:2.4868E-6):2.4868E-6,Pemphigus_bursarius_8412940:2.4868E-6):2.4868E-6,Pemphigus_bursarius_6808769:2.4868E-6):2.4868E-6,(Pemphigus_bursarius_6779435:0.0,Pemphigus_bursarius_6769546:0.0):2.4868E-6):2.4868E-6,Pemphigus_bursarius_7992171:2.4868E-6):2.0465E-6,Pemphigus_bursarius_6550373:2.4868E-6):0.0014815992):0.0015909322,Pemphigus_bursarius_6811488:0.0021586729):0.0017069796,(Pemphigus_bursarius_3823350:2.4868E-6,Pemphigus_bursarius_3243715:2.4868E-6):2.4868E-6):0.0132780496,Pemphigus_bursarius_9925459:0.0016316654):0.0057553728):0.0028281203,Pemphigus_bursarius_9925449:0.0052557247):2.121E-6,Pemphigus_bursarius_9439623:0.0136858569):0.0324411399,(((((((((Pemphigus_populiramulorum_3859877:0.0,Pemphigus_populiramulorum_3287923:0.0):0.0,Pemphigus_populiramulorum_3287921:0.0):0.0,Pemphigus_populiramulorum_3359654:0.0):0.0,Pemphigus_populiramulorum_3859878:0.0):0.0,Pemphigus_populiramulorum_3859876:0.0):0.0,Pemphigus_populiramulorum_2991198:0.0):2.4868E-6,Pemphigus_populiramulorum_3859875:2.4868E-6):2.4868E-6,Pemphigus_populiramulorum_2991197:0.0016163438):2.4909E-6,((((Pemphigus_populiramulorum_6471065:2.4868E-6,Pemphigus_populiramulorum_7363277:2.4868E-6):2.4868E-6,Pemphigus_populiramulorum_6376090:2.4868E-6):2.4868E-6,Pemphigus_populiramulorum_6471466:2.4868E-6):0.0119745392,Pemphigus_populiramulorum_8938828:0.0058910693):0.0020368276):0.0196330132):0.0072293716,(Pemphigus_borealis_6849097:0.0070497719,((Pemphigus_immunis_6869230:2.4868E-6,Pemphigus_immunis_6040895:2.4868E-6):0.0053849015,Pemphigus_immunis_6633827:0.0051838515):2.9287E-6):0.0368057038):0.0046042177,(((((((Pemphigus_matsumurai_6855092:0.0016313415,(Pemphigus_sinobursarius_6849094:2.4868E-6,Pemphigus_sinobursarius_6855102:2.4868E-6):0.0048691624):2.4868E-6,Pemphigus_matsumurai_6849099:0.003285402):0.0016316908,(Pemphigus_matsumurai_6855091:0.0050693568,Pemphigus_matsumurai_5087032:0.0032607165):2.4868E-6):0.0016324483,Pemphigus_matsumurai_6855089:2.4868E-6):0.0412910322,((Pemphigus_vesicarius_6041632:2.4868E-6,Pemphigus_vesicarius_6869231:2.4868E-6):0.001638682,(Pemphigus_vesicarius_6869232:2.4868E-6,Pemphigus_vesicarius_6040894:2.4868E-6):2.4868E-6):0.0452583538):0.159918398,((Pemphigus_spyrothecae_2648386:0.0016572805,Pemphigus_spyrothecae_11151743:2.4868E-6):8.8342E-6,((((Pemphigus_spyrothecae_4408052:0.0,Pemphigus_spyrothecae_2648384:0.0):0.0,Pemphigus_spyrothecae_2648389:0.0):0.0,Pemphigus_spyrothecae_3427349:0.0):2.4868E-6,Pemphigus_spyrothecae_2648385:2.4868E-6):2.4868E-6):2.6082E-6):0.0016294762,((((Pemphigus_spyrothecae_2803118:2.4868E-6,Pemphigus_spyrothecae_2803120:0.0017546608):1.44102E-4,Pemphigus_spyrothecae_2803121:2.4868E-6):2.4868E-6,Pemphigus_spyrothecae_2803111:2.4868E-6):2.4868E-6,(((((((((((Pemphigus_spyrothecae_2757941:0.0,Pemphigus_spyrothecae_2803112:0.0):0.0,Pemphigus_spyrothecae_2757940:0.0):0.0,Pemphigus_spyrothecae_2648388:0.0):0.0,Pemphigus_spyrothecae_2757942:0.0):0.0,Pemphigus_spyrothecae_3243675:0.0):0.0,Pemphigus_spyrothecae_2757939:0.0):0.0,Pemphigus_spyrothecae_2757943:0.0):0.0,Pemphigus_spyrothecae_4402972:0.0):0.0,Pemphigus_spyrothecae_2757945:0.0):2.4868E-6,Pemphigus_spyrothecae_2757946:2.4868E-6):2.4868E-6,Pemphigus_spyrothecae_2648390:2.4868E-6):2.4868E-6):2.321E-6):0.0287879942):0.0108652832):0.0024496851,((((Pemphigus_populitransversus_8309522:2.4868E-6,Pemphigus_populitransversus_8309349:2.4868E-6):2.4868E-6,Pemphigus_populitransversus_2991199:2.4868E-6):2.4868E-6,(((((((Pemphigus_populitransversus_3429290:0.0,Pemphigus_populitransversus_9603919:0.0):0.0,Pemphigus_populitransversus_2851639:0.0):0.0,Pemphigus_populitransversus_4408095:0.0):0.0,Pemphigus_populitransversus_3287888:0.0):0.0,Pemphigus_populitransversus_2648380:0.0):0.0,Pemphigus_populitransversus_3289211:0.0):2.4868E-6,Pemphigus_populitransversus_3287927:2.4868E-6):2.4868E-6):2.4868E-6,(Pemphigus_populitransversus_4576201:0.0016480128,Pemphigus_populitransversus_5012440:2.4868E-6):0.0050942905):0.032238228):0.0198613112,(((((((((((Pemphigus_betae_11170582:2.4868E-6,(Pemphigus_populiglobuli_2851630:2.4868E-6,Pemphigus_populiglobuli_2851631:2.4868E-6):2.4868E-6):0.0016811198,Pemphigus_populiglobuli_2991196:0.0046350888):2.3143E-6,Pemphigus_populiglobuli_3287967:0.0016962619):2.4868E-6,((((((((((((((((Pemphigus_groenlandicus_8183289:0.0,Pemphigus_populiglobuli_3289285:0.0):0.0,Pemphigus_populiglobuli_3287961:0.0):0.0,Pemphigus_populiglobuli_2851626:0.0):0.0,Pemphigus_Svalbard_CS1:0.0):0.0,Pemphigus_populiglobuli_2851635:0.0):0.0,Pemphigus_populiglobuli_2851632:0.0):0.0,Pemphigus_populiglobuli_2851628:0.0):0.0,Pemphigus_populiglobuli_2851634:0.0):0.0,Pemphigus_populiglobuli_2851633:0.0):0.0,Pemphigus_populiglobuli_3287960:0.0):0.0,Pemphigus_populiglobuli_2851627:0.0):0.0,Pemphigus_populiglobuli_3289278:0.0):0.0,Pemphigus_populiglobuli_3289281:0.0):0.0,Pemphigus_Svalbard_CS3:0.0):0.0,Pemphigus_Svalbard_CS2:0.0):2.4868E-6,Pemphigus_groenlandicus_8183302:2.4868E-6):2.4868E-6):2.4868E-6,Pemphigus_monophagus_6762203:0.0017627823):2.4868E-6,Pemphigus_populiglobuli_2757934:0.0016721816):2.4868E-6,Pemphigus_populiglobuli_2851629:0.0034331785):0.0033532969,(((((((Pemphigus_betae_9701191:0.0,Pemphigus_monophagus_2757929:0.0):0.0,Pemphigus_monophagus_2851622:0.0):0.0,Pemphigus_populiglobuli_3287947:0.0):0.0,Pemphigus_populiglobuli_3287885:0.0):2.4868E-6,Pemphigus_monophagus_2757930:2.4868E-6):2.4868E-6,((((Pemphigus_monophagus_2757931:0.0,Pemphigus_monophagus_2648375:0.0):2.4868E-6,Pemphigus_monophagus_2648376:2.4868E-6):2.4868E-6,Pemphigus_monophagus_2991191:2.4868E-6):0.0016421949,(((((Pemphigus_populiglobuli_3289282:0.0,Pemphigus_populiglobuli_3287889:0.0):0.0,Pemphigus_populiglobuli_3287957:0.0):0.0,Pemphigus_populiglobuli_3287958:0.0):2.4868E-6,Pemphigus_populiglobuli_3287959:2.4868E-6):2.4868E-6,Pemphigus_populiglobuli_3287890:0.0016254849):0.0016286065):2.4868E-6):2.4868E-6,(Pemphigus_populiglobuli_3358485:0.0016285932,Pemphigus_populiglobuli_3289283:0.0033467313):2.4868E-6):2.4868E-6):0.0103608179,Pemphigus_populivenae_3289261:2.4868E-6):0.0016179228,((((((((((Pemphigus_betae_9701186:0.0,Pemphigus_populivenae_3287955:0.0):0.0,Pemphigus_populivenae_3287946:0.0):0.0,Pemphigus_populivenae_4402975:0.0):0.0,Pemphigus_populivenae_2851608:0.0):0.0,Pemphigus_populivenae_2851553:0.0):0.0,Pemphigus_populivenae_3287933:0.0):0.0,Pemphigus_populivenae_3823347:0.0):0.0,Pemphigus_populivenae_4402974:0.0):2.4868E-6,Pemphigus_populivenae_3287939:2.4868E-6):2.4868E-6,Pemphigus_populivenae_3287953:2.4868E-6):2.4868E-6):0.0017250787,(((((Pemphigus_betae_9701188:2.4868E-6,Pemphigus_populivenae_2851616:0.0016044905):2.1103E-6,Pemphigus_betae_9701189:2.4868E-6):2.4868E-6,Pemphigus_populivenae_2851539:0.0016124077):2.4868E-6,(((((((((((((((((((((((((((((((((((((((Pemphigus_betae_9701190:0.0,Pemphigus_populivenae_2851520:0.0):0.0,Pemphigus_populivenae_3289271:0.0):0.0,Pemphigus_populivenae_2851620:0.0):0.0,Pemphigus_populivenae_2851565:0.0):0.0,Pemphigus_populivenae_3287938:0.0):0.0,Pemphigus_populivenae_2851541:0.0):0.0,Pemphigus_populivenae_2851550:0.0):0.0,Pemphigus_populivenae_3287937:0.0):0.0,Pemphigus_populivenae_2851524:0.0):0.0,Pemphigus_populivenae_3287884:0.0):0.0,Pemphigus_populivenae_2851564:0.0):0.0,Pemphigus_populivenae_3289269:0.0):0.0,Pemphigus_populivenae_2851562:0.0):0.0,Pemphigus_populivenae_3289265:0.0):0.0,Pemphigus_populivenae_3287932:0.0):0.0,Pemphigus_populivenae_3289267:0.0):0.0,Pemphigus_populivenae_2851543:0.0):0.0,Pemphigus_populivenae_3287954:0.0):0.0,Pemphigus_populivenae_2851549:0.0):0.0,Pemphigus_populivenae_2851555:0.0):0.0,Pemphigus_populivenae_2851609:0.0):0.0,Pemphigus_populivenae_3287956:0.0):0.0,Pemphigus_populivenae_3289264:0.0):0.0,Pemphigus_populivenae_2851547:0.0):0.0,Pemphigus_populivenae_3287893:0.0):0.0,Pemphigus_populivenae_2851529:0.0):0.0,Pemphigus_populivenae_2648371:0.0):0.0,Pemphigus_populivenae_3287883:0.0):0.0,Pemphigus_populivenae_3287936:0.0):0.0,Pemphigus_populivenae_3287882:0.0):0.0,Pemphigus_populivenae_2851545:0.0):0.0,Pemphigus_populivenae_3289266:0.0):0.0,Pemphigus_populivenae_2851566:0.0):0.0,Pemphigus_populivenae_3287934:0.0):0.0,Pemphigus_populivenae_3289272:0.0):0.0,Pemphigus_populivenae_3289268:0.0):0.0,Pemphigus_populivenae_3289263:0.0):0.0,Pemphigus_populivenae_2851563:0.0):2.4868E-6,Pemphigus_populivenae_3287942:2.4868E-6):2.4868E-6):2.4868E-6,Pemphigus_populivenae_3427350:0.0016192057):0.0032621784):9.558359E-4):0.0162839776,(((Pemphigus_betae_12531573:2.4868E-6,Pemphigus_betae_12564146:2.4868E-6):2.4868E-6,(Pemphigus_betae_12564185:2.4868E-6,(Pemphigus_betae_12564140:2.4868E-6,Pemphigus_betae_12568380:2.4868E-6):2.4868E-6):2.4868E-6):2.4868E-6,((Pemphigus_betae_12564203:2.4868E-6,((Pemphigus_betae_12568378:2.4868E-6,Pemphigus_betae_12531580:2.4868E-6):2.4868E-6,(Pemphigus_betae_12531587:2.4868E-6,Pemphigus_betae_12568364:2.4868E-6):2.4868E-6):2.4868E-6):2.4868E-6,Pemphigus_betae_11170581:2.4868E-6):0.0015200439):2.4868E-6);
