# Supplementary material for: The lost generation of Pemphigus populiglobuli (Hemiptera, Aphididae): exploring the taxonomy of the Svalbard aphids of genus Pemphigus
Source: Zoological Lett. 2024 Dec 18;10:21. doi: 10.1186/s40851-024-00245-w (PMC11658103; doi:10.1186/s40851-024-00245-w)
Supplement: Supplementary file 2 — Supplementary Material 2. Table S1. Table of abundance of bacteria across the three Pemphigus specimens sampled in this study resulting from the analysis of 16 S rDNA fragment high-throughput sequencing. [file 40851_2024_245_MOESM2_ESM.xlsx]

## Sheet: Feuil1
Table S1: Results of 16s data analyses, relative abundancies are given as percentages of sequencing reads (clusters representing less than 0,5% of the reads in a sample are not indicated in the table). Representative sequences of clusters are indicated
								sample name
blast_taxonomy	LeBibi classification tool	blast_perc_identity	blast_perc_query_coverage	blast_evalue	seed_id	seed_sequence	cluster_name	Pemphigus_Svalbard_CS2	Pemphigus_Svalbard_CS3	Pemphigus_Svalbard_CS1	negative control
Bacteria;Proteobacteria;Gammaproteobacteria;Enterobacterales;Morganellaceae;Buchnera;Buchnera aphidicola (Pemphigus sp.)	Buchnera aphidicola	multi-identity	100.0	multi-evalue	M03930:343:000000000-KVNWT:1:1101:13097:2675	TACGGAGGGTGCTAGCGTTAATCAGAATTACTGGGCGTAAAGAGCTTGTAGGCGGTTTTTTAAGTCAGATGTGAAATCCCTGGGCTCAACCTAGGAACTGCATTTGAAACTGAAATTCTAGAGTATCGTAGAGGGAGGTAGAATTCTAGGTGTAGCGGTGAAATGCGTAGATATCTGGAGGAATACCTGTGGCGAAAGCGGCCTCCTAAACGAATACTGACGCTGAGATGCGAAAGCGTGGGGAGCAAACA	Cluster_1	5.12054	71.4044	99.5185	0
Bacteria;Proteobacteria;Gammaproteobacteria;Multi-affiliation;Multi-affiliation;Multi-affiliation;Multi-affiliation	Pseudomonas (close P.prosekii)	multi-identity	100.0	multi-evalue	M03930:377:000000000-LK95F:1:1101:17848:1783	TACAGAGGGTGCAAGCGTTAATCGGAATTACTGGGCGTAAAGCGCGCGTAGGTGGTTTGTTAAGTTGGATGTGAAATCCCCGGGCTCAACCTGGGAACTGCATTCAAAACTGACAAGCTAGAGTATGGTAGAGGGTGGTGGAATTTCCTGTGTAGCGGTGAAATGCGTAGATATAGGAAGGAACACCAGTGGCGAAGGCGACCACCTGGACTGATACTGACACTGAGGTGCGAAAGCGTGGGGAGCAAACA	Cluster_4	82.3942	5.78099	0	6.57868
Bacteria;Acidobacteriota;Acidobacteriae;Acidobacteriales;Acidobacteriaceae (Subgroup 1);Occallatibacter;unknown species	_	99.602	100.0	8.97e-128	M03930:377:000000000-LK95F:1:1101:16232:8494	TACGAGGGGGGCAAGCGTTGTTCGGAATTATTGGGCGTAAAGGGTGCGTAGGCGGTTTGGTAAGTCTTGTGTGAAATCTCCGGGCTCAACTCGGAGTCTGCATAGGAAACTGCCGGGCTTGAGTATGGGAGAGGTGAGTGGAATTTCCGGTGTAGCGGTGAAATGCGTAGATATCGGAAGGAACACCTGTGGCGAAAGCGGCTCACTGGACCATAACTGACGCTGATGCACGAAAGCTAGGGGAGCAAACA	Cluster_196	0	0	0	1.45971
Bacteria;Bacteroidota;Bacteroidia;Bacteroidales;Rikenellaceae;unknown genus;Multi-affiliation	_	multi-identity	100.0	multi-evalue	M03930:377:000000000-LK95F:1:1101:21196:5408	TACGGGGGATGCAAGCGTTATCCGGATTTATTGGGTTTAAAGGGTGCGTAGGCGGTTTGATAAGTCAGCGGTGAAATATTTCAGCTTAACTGAAAGGGTGCCGTTGATACTGTCAGGCTTGAATATGGTTGCTGTGGGTGGAATGTGTGGTGTAGCGGTGAAATGCTTAGATATCACACAGAATATCGATTGCGAAGGCAGCTCACAAAGCCATTATTGACGCTGATGCACGAAAGTGTGGGGATCAAACA	Cluster_213	0	0.537595	0	0
Bacteria;Proteobacteria;Gammaproteobacteria;Legionellales;Legionellaceae;Legionella;Legionella dresdenensis	_	99.203	100.0	1.16e-126	M03930:377:000000000-LK95F:1:1101:6172:20607	TACGGAGGGTGCGAGCGTTAATCGGAATTACTGGGCGTAAAGGGTGCGTAGGTGGTTGTATAAGTTATCTGTGAAATCCCTGGGCTTAACCTGGGCAGGTCAGATAAGACTGTATGACTCGAGTATGGGAGAGGGTAGTGGAATTTCCGGTGTAGCGGTGAAATGCGTAGAGATCGGAAGGAACACCAGTGGCGAAGGCGGCTACCTGGCCTAATACTGACACTGAGGCACGAAAGCGTGGGGAGCAAACA	Cluster_232	0	0.559688	0	0
Bacteria;Bacteroidota;Bacteroidia;Sphingobacteriales;env.OPS 17;unknown genus;Multi-affiliation	_	100.0	100.0	1.93e-129	M03930:377:000000000-LK95F:1:1101:12650:27962	GACGAAGGATGCAAGCGTTATCCGGATTCATTGGGTTTAAAGGGTGCGTAGGCGGACTTGTAAGTCAGTGGTGAAATCTCTCAGCTTAACTGAGAAACTGCCATTGATACTGCAGGTCTAGAGTATAGATGACGTTGGCGGAATATGACATGTAGTGGTGAAATACTTAGATATGTCATAGAACACCGATTGCGAAGGCAGCTAACGAAACTATAACTGACGCTGAGGCACGAAAGTGCGGGGATCAAACA	Cluster_195	0	0.574416	0	0
Bacteria;Actinobacteriota;Actinobacteria;Propionibacteriales;Nocardioidaceae;Nocardioides;unknown species	_	99.602	100.0	8.97e-128	M03930:377:000000000-LK95F:1:1101:10350:13954	TACGTAGGGTGCGAGCGTTGTCCGGAATTATTGGGCGTAAAGGGCTCGTAGGCGGTTTGTCGCGTCGGGAGTAAAAGCCCAGGGCTTAACCCTGGGTCTGCTTCTGATACGGGCAGACTAGAGGTATGTAGGGGAGAACGGAATTCCTGGTGTAGCGGTGAAATGCGCAGATATCAGGAGGAACACCGGTGGCGAAGGCGGTTCTCTGGGCATTACCTGACGCTGAGGAGCGAAAGTGTGGGGAGCGAACA	Cluster_157	0	0	0	1.81964
Bacteria;Patescibacteria;Saccharimonadia;Saccharimonadales;LWQ8;unknown genus;unknown species	_	96.85	100.0	3.30e-117	M03930:377:000000000-LK95F:1:1101:3235:19280	TACGTAGGATCCAAGCGTTATCCGGATTTAATGGGTGTAAAGAGTTGCGTAGGTGGCTAAGTAAGTAAATAGTGAAATCGTGCGGCTCAACCGCATACCCATTATTTAAACTGCTTTGGCTTGAGAGTGAGAGAGGTAGATGGAATTGCTAGTGTAGGAGTGAAATCCGTAGATATTAGCAAGAACACCGATGGCGTAGGCAGTCTACTGGCTCATTTCTGACACTAAGGCACGAAAGCGTGGGGAGCAAACG	Cluster_136	0	0	0	1.9996
Bacteria;Myxococcota;Polyangia;Polyangiales;Polyangiaceae;Pajaroellobacter;metagenome	_	multi-identity	multi-coverage	multi-evalue	M03930:377:000000000-LK95F:1:1101:12316:10490	GACAGAGGGTGCAAACGTTGTTCGGAATTACTGGGCGTAAAGCGAGTGTAGGCGGTCTGAAAAGTCGGATGTGAAAGCCCCGGGCTCAACCCGGGAAGTGCATTCGAAACTGCCAGGCTAGAGTGTCGGAGAGGTTGGTGGAATTCTCGGTGTAGAGGTGAAATTCGTAGATATCGAGAGGAACACCGGTGGCGAAGGCGGCCAACTGGACGAACACTGACGCTGAGACTCGAAAGCGTGGGGAGCAAACA	Cluster_180	0	0.743796	0	0
Bacteria;Bacteroidota;Bacteroidia;Flavobacteriales;NS9 marine group;unknown genus;unknown species	_	multi-identity	100.0	multi-evalue	M03930:377:000000000-LK95F:1:1102:7358:17969	TACGAAGGGTGCAAGCGTTATCCGGATTCATTGGGTTTAAAGGGTGCGTAGGCGGAGCATTAAGTCAGTGGTGAAATCCTGCAGCTCAACTGTAGACTTGCCATTGATACTGATGCTCTTGAGTGCGCTTGAAGTAGGCGGAATGTGCCGTGTAGCGGTGAAATGCTTAGATATGGCACAGAACACCAATTGCGAAGGCAGCTTACTAAGGCGATACTGACGCTGAGGCACGAAAGCGTGGGGATCGAACA	Cluster_203	0	0.743796	0	0
Bacteria;Proteobacteria;Alphaproteobacteria;Tistrellales;Geminicoccaceae;Candidatus Alysiosphaera;unknown species	_	98.008	100.0	4.20e-121	M03930:377:000000000-LK95F:1:1104:19321:3706	GACGGAGGGTGCTAGCGTTGTTCGGAATTACTGGGCGTAAAGGGCGCGTAGGCGGCCCTGTCAGTCGGGTGTGAAAGCCCGGGGCTCAACCCCGGAACGGCACCCGAGACGGCAGGGCTCGAGACCGGGAGAGGAGGGTGGAATACCCAGTGTAGAGGTGAAATTCGTAGATATTGGGTGGAACACCGGTGGCGAAAGCGGCTCTCTGGCCCGGTTCTGACGCTGAGGCGCGAAAGCGTTGGGAGCAAACA	Cluster_139	0	0	0	2.13957
Bacteria;Proteobacteria;Alphaproteobacteria;Rhizobiales;Xanthobacteraceae;Rhodopseudomonas;Multi-affiliation	_	100.0	100.0	1.93e-129	M03930:377:000000000-LK95F:1:1101:6430:19929	TACGAAGGGGGCTAGCGTTGCTCGGAATCACTGGGCGTAAAGGGTGCGTAGGCGGGTCTTTAAGTCAGGGGTGAAATCCTGGAGCTCAACTCCAGAACTGCCTTTGATACTGAAGATCTTGAGTATGGGAGAGGTGAGTGGAACTGCGAGTGTAGAGGTGAAATTCGTAGATATTCGCAAGAACACCAGTGGCGAAGGCGGCTCACTGGCCCATAACTGACGCTGAGGCACGAAAGCGTGGGGAGCAAACA	Cluster_161	0	0.795346	0	0
Bacteria;Proteobacteria;Gammaproteobacteria;Burkholderiales;Comamonadaceae;Tepidimonas;unknown species	_	multi-identity	100.0	multi-evalue	M03930:377:000000000-LK95F:1:2106:7430:17553	TACGTAGGGTGCGAGCGTTAATCGGAATTACTGGGCGTAAAGCGTGCGCAGGCGGTCTTGTAAGACAGAGGTGAAATCCCTGGGCTCAACCTAGGAATGGCCTTTGTGACTGCAAGGCTGGAGTGCGGCAGAGGGGGATGGAATTCCGCGTGTAGCAGTGAAATGCGTAGATATGCGGAGGAACACCGATGGCGAAGGCAGTCCCCTGGGCCTGCACTGACGCTCATGCACGAAAGCGTGGGGAGCAAACA	Cluster_105	0	0	0	2.37952
Bacteria;Proteobacteria;Gammaproteobacteria;Burkholderiales;Comamonadaceae;Multi-affiliation;Multi-affiliation	_	multi-identity	100.0	multi-evalue	M03930:377:000000000-LK95F:1:1101:13334:21204	TACGTAGGGTGCAAGCGTTAATCGGAATTACTGGGCGTAAAGCGTGCGCAGGCGGTTATATAAGACAGATGTGAAATCCCCGGGCTCAACCTGGGACCTGCATTTGTGACTGTATAGCTAGAGTACGGTAGAGGGGGATGGAATTCCGCGTGTAGCAGTGAAATGCGTAGATATGCGGAGGAACACCGATGGCGAAGGCAATCCCCTGGACCTGTACTGACGCTCATGCACGAAAGCGTGGGGAGCAAACA	Cluster_130	0	0	0	2.45951
Bacteria;Actinobacteriota;Actinobacteria;Micrococcales;Brevibacteriaceae;Brevibacterium;Multi-affiliation	_	multi-identity	100.0	multi-evalue	M03930:377:000000000-LK95F:1:1101:26804:23234	TACGTAGGGTACAAGCGTTGTCCGGAATTATTGGGCGTAAAGAGCTCGTAGGTGGTTGGTCACGTCTGCTGTGGAAACGCAACGCTTAACGTTGCGCGTGCAGTGGGTACGGGCTGACTAGAGTGCAGTAGGGGAGTCTGGAATTCCTGGTGTAGCGGTGAAATGCGCAGATATCAGGAGGAACACCGGTGGCGAAGGCGGGACTCTGGGCTGTAACTGACACTGAGGAGCGAAAGCATGGGGAGCGAACA	Cluster_22	0	0.972089	0	0
Bacteria;Proteobacteria;Gammaproteobacteria;Burkholderiales;Comamonadaceae;Variovorax;Multi-affiliation	_	100.0	100.0	1.93e-129	M03930:377:000000000-LK95F:1:1101:6934:17193	TACGTAGGGTGCAAGCGTTAATCGGAATTACTGGGCGTAAAGCGTGCGCAGGCGGTTATGTAAGACAGTTGTGAAATCCCCGGGCTCAACCTGGGAATTGCATCTGTGACTGCATAGCTAGAGTACGGTAGAGGGGGATGGAATTCCGCGTGTAGCAGTGAAATGCGTAGATATGCGGAGGAACACCGATGGCGAAGGCAATCCCCTGGACCTGTACTGACGCTCATGCACGAAAGCGTGGGGAGCAAACA	Cluster_126	0	0	0	2.71946
Bacteria;Proteobacteria;Gammaproteobacteria;Pseudomonadales;Halomonadaceae;Multi-affiliation;Multi-affiliation	_	multi-identity	100.0	multi-evalue	M03930:377:000000000-LK95F:1:1101:11351:13737	TACGGAGGGTGCAAGCGTTAATCGGAATTACTGGGCGTAAAGCGCGCGTAGGTGGCTTGATAAGCCGGTTGTGAAAGCCCCGGGCTCAACCTGGGAACGGCATCCGGAACTGTCAGGCTAGAGTGCAGGAGAGGAAGGTAGAATTCCCGGTGTAGCGGTGAAATGCGTAGAGATCGGGAGGAATACCAGTGGCGAAGGCGGCCTTCTGGACTGACACTGACACTGAGGTGCGAAAGCGTGGGTAGCAAACA	Cluster_9	0	0.949996	0.0520528	0
Bacteria;Bacteroidota;Bacteroidia;Chitinophagales;Chitinophagaceae;Asinibacterium;unknown species	_	100.0	100.0	1.93e-129	M03930:377:000000000-LK95F:1:1101:7581:5940	TACGGAGGGTGCAAGCGTTATCCGGATTCACTGGGTTTAAAGGGTGCGTAGGCGGGCGTATAAGTCAGTGGTGAAATCCTGGAGCTTAACTCCAGAACTGCCATTGATACTATATGTCTTGAATATGGTGGAGGTAAGCGGAATATGTCATGTAGCGGTGAAATGCATAGATATGACATAGAACACCTATTGCGAAGGCAGCTTACTACGCCTATATTGACGCTGAGGCACGAAAGCGTGGGGATCAAACA	Cluster_10	0	1.08992	0	0
Bacteria;Bacteroidota;Bacteroidia;Chitinophagales;Chitinophagaceae;Niabella;unknown species	_	99.203	100.0	4.17e-126	M03930:377:000000000-LK95F:1:1101:18908:1907	TACGGAGGGTGCAAGCGTTATCCGGATTTACTGGGTTTAAAGGGAGCGTAGGTGGGCTGTTAAGTCAGTGGTGAAATCCCGGGGCTTAACCTCGGAACTGCCGTTGATACTATCAGTCTTGAATATTGTGGAGGCTAGCGGAATATGTCATGTAGCGGTGAAATGCTTAGATATGACATAGAACACCGATTGCGAAGGCAGCTGGCTACGCATATATTGACACTGAGGCTCGAAAGCGTGGGGAGCAAACA	Cluster_222	0	1.08992	0	0
Bacteria;Proteobacteria;Gammaproteobacteria;Diplorickettsiales;Diplorickettsiaceae;unknown genus;unknown species	_	98.805	100.0	1.94e-124	M03930:377:000000000-LK95F:1:1101:3605:15056	TACAGAGGGTGCGAGCGTTAATCGGATTTACTGGGCGTAAAGGGCGCGTAGGTGGTTATGTAAGTGAGATGTGAAATCCCTGGGCTTAACCTAGGAACTGCATCTCATACTGTATAGCTAGAGTATTGTAGAGGGTAGTGGAATTTCCGGTGTAGCGGTGAAATGCGTAGAGATCGGAAGGAACACCAGTGGCGAAGGCGGCTACCTGGACAAATACTGACACTGATGCGCGAGAGCGTGGGTAGCAAACA	Cluster_83	0	0	0	3.23935
Bacteria;Proteobacteria;Gammaproteobacteria;Burkholderiales;Oxalobacteraceae;Massilia;Multi-affiliation	_	multi-identity	100.0	multi-evalue	M03930:377:000000000-LK95F:1:1101:11163:23665	TACGTAGGGTGCAAGCGTTAATCGGAATTACTGGGCGTAAAGCGTGCGCAGGCGGTTTTGTAAGTTTGTCGTGAAAGCCCCGGGCTCAACCTGGGAATTGCGATGAAGACTGCAAGGCTTGAATCTGGCAGAGGGGGGTAGAATTCCACGTGTAGCAGTGAAATGCGTAGAGATGTGGAGGAACACCGATGGCGAAGGCAGCCCCCTGGGTCAAGATTGACGCTCATGCACGAAAGCGTGGGGAGCAAACA	Cluster_101	0	0	0	2.91942
Bacteria;Firmicutes;Clostridia;Clostridiales;Clostridiaceae;Multi-affiliation;Multi-affiliation	_	100.0	100.0	1.93e-129	M03930:377:000000000-LK95F:1:1101:17876:5899	TACGTAGGTGGCGAGCGTTGTCCGGATTTACTGGGCGTAAAGGGAGCGTAGGCGGACTTTTAAGTGAGATGTGAAATACCCGGGCTCAACTTGGGTGCTGCATTTCAAACTGGAAGTCTAGAGTGCAGGAGAGGAGAATGGAATTCCTAGTGTAGCGGTGAAATGCGTAGAGATTAGGAAGAACACCAGTGGCGAAGGCGATTCTCTGGACTGTAACTGACGCTGAGGCTCGAAAGCGTGGGGAGCAAACA	Cluster_62	0	0	0	3.77924
Bacteria;Proteobacteria;Alphaproteobacteria;Caulobacterales;Caulobacteraceae;Brevundimonas;Multi-affiliation	_	100.0	100.0	1.93e-129	M03930:377:000000000-LK95F:1:1101:9729:11399	TACGAAGGGGGCTAGCGTTGCTCGGAATTACTGGGCGTAAAGGGAGCGTAGGCGGACATTTAAGTCAGGGGTGAAATCCCGGGGCTCAACCTCGGAATTGCCTTTGATACTGGGTGTCTTGAGTATGAGAGAGGTGTGTGGAACTCCGAGTGTAGAGGTGAAATTCGTAGATATTCGGAAGAACACCAGTGGCGAAGGCGACACACTGGCTCATTACTGACGCTGAGGCTCGAAAGCGTGGGGAGCAAACA	Cluster_98	0	0	0	3.63927
Bacteria;Proteobacteria;Alphaproteobacteria;Rhizobiales;Beijerinckiaceae;Methylobacterium-Methylorubrum;Multi-affiliation	_	multi-identity	100.0	multi-evalue	M03930:377:000000000-LK95F:1:1101:10859:9579	TACGAAGGGGGCTAGCGTTGCTCGGAATCACTGGGCGTAAAGGGCGCGTAGGCGGCTGATTTAGTCGAGGGTGAAAGCCCGTGGCTCAACCACGGAATGGCCTTCGATACTGGTTGGCTTGAGACCGGAAGAGGACAGCGGAACTGCGAGTGTAGAGGTGAAATTCGTAGATATTCGCAAGAACACCAGTGGCGAAGGCGGCTGTCTGGTCCGGTTCTGACGCTGAGGCGCGAAAGCGTGGGGAGCAAACA	Cluster_77	0	1.60542	0	0
Bacteria;Bacteroidota;Bacteroidia;Chitinophagales;Chitinophagaceae;Multi-affiliation;Multi-affiliation	_	98.406	100.0	9.03e-123	M03930:377:000000000-LK95F:1:1101:24911:6545	TACGGAGGGTGCAAGCGTTATCCGGATTCACTGGGTTTAAAGGGTGCGTAGGAGGGCAGGTAAGTCAGTGGTGAAATCTCCGTGCTTAACATGGAAACTGCCATTGATACTATCTGTCTTGAATATTGTGGAGGTGAGCGGAATATGTCATGTAGCGGTGAAATGCTTAGATATGACATAGAACACCGATTGCGAAGGCAGCTCGCTACGCATATATTGACTCTGAGGCACGAAAGCGTGGGGATCAAACA	Cluster_43	0	0	0	4.39912
Bacteria;Proteobacteria;Gammaproteobacteria;Burkholderiales;Oxalobacteraceae;Multi-affiliation;Multi-affiliation	_	multi-identity	100.0	multi-evalue	M03930:377:000000000-LK95F:1:1101:15733:3681	TACGTAGGGTGCAAGCGTTAATCGGAATTACTGGGCGTAAAGCGTGCGCAGGCGGTTTTGTAAGTTTGTCGTGAAATCCCCGGGCTCAACCTGGGAATGGCGATGAAGACTGCAAGGCTAGAGTTTGGCAGAGGGGGGTAGAATTCCACGTGTAGCAGTGAAATGCGTAGATATGTGGAGGAACACCGATGGCGAAGGCAGCCCCCTGGGTCAAAACTGACGCTCATGCACGAAAGCGTGGGGAGCAAACA	Cluster_92	0	1.20038	0	0
Bacteria;Firmicutes;Bacilli;Multi-affiliation;Multi-affiliation;Multi-affiliation;Multi-affiliation	_	100.0	100.0	1.93e-129	M03930:343:000000000-KVNWT:1:1103:12925:22374	TACGTAGGTGGCAAGCGTTATCCGGAATTATTGGGCGTAAAGCGCGCGTAGGCGGTTTTTTAAGTCTGATGTGAAAGCCCACGGCTCAACCGTGGAGGGTCATTGGAAACTGGAAAACTTGAGTGCAGAAGAGGAAAGTGGAATTCCATGTGTAGCGGTGAAATGCGCAGAGATATGGAGGAACACCAGTGGCGAAGGCGACTTTCTGGTCTGTAACTGACGCTGATGTGCGAAAGCGTGGGGATCAAACA	Cluster_15	0	0	0	4.61908
Bacteria;Patescibacteria;Gracilibacteria;unknown order;unknown family;unknown genus;metagenome	_	multi-identity	multi-coverage	multi-evalue	M03930:377:000000000-LK95F:1:1102:10495:19178	TACGAAGGCCCCAAGCGTTATCCGGAATTACTGGGCGTAAAGCGTCTGTAGGTGGTTCGGAAAGTCTCAAGTGAAAGGTCAGGGCTCAACCCTGTACTTGCTTGGGAAACTATCGAACTTGAGTGTGGGAGAGGCAAGCAGAACTGTATGAGTAGGGGTGCAATCCGTTGATACATACAAGAATACCAAAAGCGAAGGCAGCTTGCTGGAACACTACTGACACTGAGAGACGAAAGCGTGGGGAGCAAAAG	Cluster_51	0	0	0	4.33913
Bacteria;Cyanobacteria;Cyanobacteriia;Chloroplast;unknown family;unknown genus;Multi-affiliation	_	multi-identity	multi-coverage	multi-evalue	M03930:343:000000000-KVNWT:1:1109:5610:8599	GACGGAGGATGCAAGTGTTATCCGGAATCACTGGGCGTAAAGCGTCTGTAGGTGGTTTAATAAGTCAACTGTTAAATCTTGATGGCTCAACTTCAAAATCGCAGTCGAAACTATTAGACTAGAGTATAGTAGAGGTAAAGGGAATTTCCAGTGGAGCGGTGAAATGCGTAGATATTGGAAAGAACACCGATGGCGAAAGCACTTTACTGGGCTATTACTAACACTCAGAGACGAAAGCTAGGGTAGCAAATG	Cluster_12	0	0.920539	0	3.65927
Bacteria;Actinobacteriota;Actinobacteria;Corynebacteriales;Corynebacteriaceae;Multi-affiliation;Multi-affiliation	_	multi-identity	100.0	multi-evalue	M03930:377:000000000-LK95F:1:1101:17126:11160	TACGTAGGGTGCGAGCGTTGTCCGGAATTACTGGGCGTAAAGAGCTCGTAGGTGGTCTGTCGCGTCATTTGTGAAAGCCCGGGGCTTAACTCCGGGTTGGCAGGTGATACGGGCATGACTGGAGTACTGTAGGGGAGACTGGAATTCCTGGTGTAGCGGTGAAATGCGCAGATATCAGGAGGAACACCGGTGGCGAAGGCGGGTCTCTGGGCAGTAACTGACGTTGAGGAGCGAAAGCATGGGTAGCGAACA	Cluster_103	0	0	0	6.4987
Bacteria;Firmicutes;Clostridia;Multi-affiliation;Multi-affiliation;Multi-affiliation;Multi-affiliation	_	multi-identity	100.0	multi-evalue	M03930:377:000000000-LK95F:1:1101:13896:5955	ATACGTAGGGGGCTAGCGTTATCCGGAATTACTGGGCGTAAAGGGTGCGTAGGTGGTTTCTTAAGTCAGAGGTGAAAGGCTACGGCTCAACCGTAGTAAGCCTTTGAAACTGGGAAACTTGAGTGCAGGAGAGGAGAGTGGAATTCCTAGTGTAGCGGTGAAATGCGTAGATATTAGGAGGAACACCAGTTGCGAAGGCGGCTCTCTGGACTGTAACTGACACTGAGGCACGAAAGCGTGGGGAGCAAACAG	Cluster_14	1.67581	0	0	0
Bacteria;Proteobacteria;Multi-affiliation;Multi-affiliation;Multi-affiliation;Multi-affiliation;Multi-affiliation	_	multi-identity	100.0	multi-evalue	M03930:343:000000000-KVNWT:1:2114:8855:16571	TACAGAGGGTGCGAGCGTTAATCGGAATTACTGGGCGTAAAGCGAGTGTAGGTGGCTCATTAAGTCACATGTGAAATCCCCGGGCTTAACCTGGGAACTGCATGTGATACTGGTGGTGCTAGAATATGTGAGAGGGAAGTAGAATTCCAGGTGTAGCGGTGAAATGCGTAGAGATCTGGAGGAATACCGATGGCGAAGGCAGCTTCCTGGCATAATATTGACACTGAGATTCGAAAGCGTGGGTAGCAAACA	Cluster_13	0	0	0	4.81904
Bacteria;Proteobacteria;Gammaproteobacteria;Pseudomonadales;Moraxellaceae;Acinetobacter;Multi-affiliation	_	multi-identity	100.0	multi-evalue	M03930:343:000000000-KVNWT:1:1104:23770:7752	TACAGAGGGTGCAAGCGTTAATCGGATTTACTGGGCGTAAAGCGCGCGTAGGTGGCCAATTAAGTCAAATGTGAAATCCCCGAGCTTAACTTGGGAATTGCATTCGATACTGGTTGGCTAGAGTATGGGAGAGGATGGTAGAATTCCAGGTGTAGCGGTGAAATGCGTAGAGATCTGGAGGAATACCGATGGCGAAGGCAGCCATCTGGCCTAATACTGACACTGAGGTGCGAAAGCATGGGGAGCAAACA	Cluster_40	0	0	0	4.05919
Bacteria;Proteobacteria;Gammaproteobacteria;Burkholderiales;Oxalobacteraceae;Multi-affiliation;Multi-affiliation	_	100.0	98.00796812749005	1.16e-126	M03930:377:000000000-LK95F:1:1101:6531:4957	TACAGAGGGTGCAAGCGTTAATCGGAATTACTGGGCGTAAAGCGTGCGCAGGCGGTTTTGTAAGTTTGTCGTGAAATCCCCGGGCTCAACCTGGGAATGGCGATGAAGACTGCAAGGCTAGAGTTTGGCAGAGGGGGGTAGAATTCCACGTGTAGCAGTGAAATGCGTAGATATGTGGAGGAACACCGATGGCGAAGGCAGCCCCCTGGGTCAAAACTGACGCTCATGCACGAAAGCGTGGGGAGCAAACA	Cluster_21	1.84731	0	0	0
Bacteria;Actinobacteriota;Actinobacteria;Multi-affiliation;Multi-affiliation;Multi-affiliation;Multi-affiliation	_	multi-identity	100.0	multi-evalue	M03930:343:000000000-KVNWT:1:2114:26390:18316	TACGTAGGGTGCGAGCGTTATCCGGAATTATTGGGCGTAAAGAGCTCGTAGGCGGTTTGTCGCGTCTGTCGTGAAAGTCCGGGGCTTAACCCCGGATCTGCGGTGGGTACGGGCAGACTAGAGTGCAGTAGGGGAGACTGGAATTCCTGGTGTAGCGGTGGAATGCGCAGATATCAGGAGGAACACCGATGGCGAAGGCAGGTCTCTGGGCTGTAACTGACGCTGAGGAGCGAAAGCATGGGGAGCGAACA	Cluster_16	0	0	0	10.6579
Bacteria;Actinobacteriota;Actinobacteria;Micrococcales;Micrococcaceae;Multi-affiliation;Multi-affiliation	_	multi-identity	100.0	multi-evalue	M03930:377:000000000-LK95F:1:1101:11210:26580	TACGTAGGGCGCAAGCGTTGTCCGGAATTATTGGGCGTAAAGAGCTCGTAGGCGGTTTGTCGCGTCTGCTGTGAAAGCCCGGGGCTTAACCCCGGGTGTGCAGTGGGTACGGGCAGACTAGAGTGCAGTAGGGGAGACTGGAATTCCTGGTGTAGCGGTGGAATGCGCAGATATCAGGAGGAACACCGATGGCGAAGGCAGGTCTCTGGGCTGTTACTGACGCTGAGGAGCGAAAGCATGGGGAGCGAACA	Cluster_11	0	0	0	10.7578
Bacteria;Bacteroidota;Bacteroidia;Flavobacteriales;Flavobacteriaceae;Flavobacterium;Multi-affiliation	_	multi-identity	100.0	multi-evalue	M03930:377:000000000-LK95F:1:1101:12066:15063	TACGGAGGATCCAAGCGTTATCCGGAATCATTGGGTTTAAAGGGTCCGTAGGCGGTCTTATAAGTCAGTGGTGAAATCTCCCCGCTCAACGGGGAAACGGCCATTGATACTGTAAGACTTGAATTATTAGGAAGTAACTAGAATATGTAGTGTAGCGGTGAAATGCTTAGAGATTACATGGAATACCAATTGCGAAGGCAGGTTACTACTAATGGATTGACGCTGATGGACGAAAGCGTGGGTAGCGAACA	Cluster_42	0.779106	0	0	10.138
Bacteria;Bacteroidota;Bacteroidia;Flavobacteriales;Weeksellaceae;Chryseobacterium;Multi-affiliation	_	multi-identity	100.0	multi-evalue	M03930:377:000000000-LK95F:1:1101:9999:2609	TACAGAGGGTGCAAGCGTTATCCGGATTTATTGGGTTTAAAGGGTCCGTAGGCGGACTCGTAAGTCAGTGGTGAAATCTCATAGCTTAACTATGAAACTGCCATTGATACTGCGGGTCTTGAGTAAGGTAGAGGTAGCTGGAATAAGTAGTGTAGCGGTGAAATGCATAGATATTACTTAGAACACCAATTGCGAAGGCAGGTTACCATGTCTTAACTGACGCTGATGGACGAAAGCGTGGGGAGCAAACA	Cluster_18	3.66523	0	0	0
Total number of reads per sample								20408	13579	15369	5001
