# Supplementary material for: The lost generation of Pemphigus populiglobuli (Hemiptera, Aphididae): exploring the taxonomy of the Svalbard aphids of genus Pemphigus
Source: Zoological Lett. 2024 Dec 18;10:21. doi: 10.1186/s40851-024-00245-w (PMC11658103; doi:10.1186/s40851-024-00245-w)
Supplement: Supplementary file 3 — Supplementary Material 3. Table S2. Measurements of Pemphigus populiglobuli secondary generation from all known locations. [file 40851_2024_245_MOESM3_ESM.xlsx]

## Sheet: Title
Additional file Table S2
The lost generation of Pemphigus populiglobuli (Hemiptera, Aphididae) – exploring the taxonomy of the Svalbard aphids of the genus Pemphigus
Karina Wieczorek1*, Dominik Chłond2, Emmanuelle Jousselin3, Stephen J. Coulson4
1,2 Institute of Biology, Biotechnology and Environmental Protection, Faculty of Natural Sciences, University of Silesia in Katowice, Bankowa 9, 40-007 Katowice, Poland e-mail: 1 karina.wieczorek@us.edu.pl; 2 dominik.chlond@us.edu.pl 3 UMR 1062 Centre de Biologie pour la Gestion des Populations, INRA, CIRAD, IRD, Montpellier 7 Institut, Univ. Montpellier. 755 avenue du Campus Agropolis, 34988 Mon…
Measurements of Pemphigus populiglobuli secondary generation from all known locations

## Sheet: Pemphigus
	Species	Collection no. / other informations	Locality	Date	Number of measured individuals	BL	ANT	ANT I	ANT II	ANT III	ANT IV	ANT V BASE	ANT V PT	ANT V	ANT VI BASE	ANT VI PT	ANT V I	URS	HTII
	Pemphigus sp.	SA02-453-09-001 DZUS	Fjortendejulibukta, Svalbard, Norway	6.VIII.2009	4 apt. viv. fem.	1.98-2.10	0.43-0.45	0.04-0.05	0.07-0.09	0.07-0.10	0.04-0.06	0.10-0.11	0.03	0.13-0.14				0.09-0.10	0.12-0.15
	Pemphigus sp.	SA02-453-09-002 - 004 DZUS	Longyearbyen, Svalbard, Norway	27.VII.2021	7 apt. viv. fem.	2.01-2.19	0.41-0.46	0.04-0.06	0.07-0.08	0.08-0.10	0.04-0.05	0.10-0.12	0.03	0.13-0.15				0.08-0.10	0.12-0.14
	Pemphigus sp.	SA02-453-09-005 - 007 DZUS	Longyearbyen, Svalbard, Norway	27.IX.2023	7 apt. viv. fem.	1.90-2.26	0.43-0.44	0.06-0.08	0.05-0.08	0.07-0.10	0.04-0.05	0.10-0.11	0.03	0.13-0.14				0.09-0.10	0.12-0.13
	Pemphigus sp.	SA02-453-09-008 - 010 DZUS	Longyearbyen, Svalbard, Norway	16.X.2023	10 apt. viv. fem.	2.20-2.22	0.43-0.45	0.05-0.07	0.07-0.09	0.09-0.10	0.04-0.06	0.10-0.11	0.03-0.04	0.13-0.15				0.09-0.10	0.12-0.13
	Pemphigus groenlandicus	010182802 NHMUK	Fjortendejulibukta, Svalbard, Norway	6.VIII.2009	4 apt. viv. fem.	1.95-2.12	0.45-0.46	0.05-0.06	0.08-0.09	0.07-0.10	0.04-0.06	0.10-0.11	0.03	0.13-0.14				0.09-0.10	0.13-0.16
	Pemphigus groenlandicus	010182611 NHMUK	Kapisidiglit, Greenland	16.VIII.1950	3 apt. viv. fem.	1.61-1.95	0.41-0.45	0.05-0.07	0.07-0.08	0.09-0.11	0.05-0.06	0.10-0.11	0.03	0.13-0.14				0.09-0.10	0.12-0.14
	Pemphigus groenlandicus	10182612 NHMUK	Kapisidiglit, Greenland	27.VII.1950	2 apt. viv. fem.	1.60-2.06	0.38-0.56	0.05-0.07	0.07-0.09	0.06-0.14	0.05-0.08	0.11-0.12	0.04	0.15-0.16				0.10-0.11	0.13-0.15
	Pemphigus groenlandicus	010182597, 010182585 NHMUK	Vikurbakki Field Station, Iceland	8.VIII.1975	8 apt. viv. fem.	1.79-2.28	0.37-0.42	0.05-0.06	0.07-0.08	0.07-0.10	0.04-0.06	0.09-0.10	0.03	0.12-0.13				0.09-0.10	0.11-0.13
	Pemphigus groenlandicus subsp. crassicornis	010182614 NHMUK Cotype	Egedesminde, Greenland	9.VI.1949	6 apt. viv. fem.	1.86-1.98	0.46-0.48	0.04-0.05	0.07-0.08	0.08-0.11	0.04-0.05	0.10-0.11	0.02-0.03	0.13-0.14				0.08-0.09	0.12-0.14
	Pemphigus groenlandicus subsp. crassicornis	2500 MNHN	Sierra Nevada, Espagne	16.VII.1954	3 apt. viv. fem.	1.52-2.06	0.28-0.56	0.03-0.05	0.05-0.08	0.05-0.11	0.03-0.05	0.11-0.12	0.02-0.03	0.13-0.15				0.08-0.09	0.14-0.17
	Pemphigus groenlandicus subsp. crassicornis	2501-2502 MNHN	Lac N d’Abisco, Suede	20.VIII.1948	9 apt. viv. fem.	1.74-2.19	0.44-0.56	0.05-0.06	0.05-0.06	0.06-0.11	0.04-0.05			0.05-0.07	0.11-0.13	0.03-0.04	0.15-0.17	0.08-0.09	0.15-0.17
	Pemphigus groenlandicus	010182802 NHMUK	Fjortendejulibukta, Svalbard, Norway	6.VIII.2009	1 al. viv. fem.	2.0	0.56	0.06	0.09	0.22	0.08			0.09	0.13	0.04	0.17	0.09	0.20
	Pemphigus groenlandicus	10182612 NHMUK	Kapisidiglit, Greenland	27.VII.1950	1 al. viv. fem.	1.51	0.61	0.06	0.07	0.14	0.06			0.08	0.12	0.04	0.16	0.09	0.15
		Explanation of abbreviations:
		BL	Length of body
		ANT	Length of antennae
		ANT I	Length of antennal segment I
		ANT II	Length of antennal segment II
		ANT III	Length of antennal segment III
		ANT IV	Length of antennal segment IV
		ANT V	Length of antennal segment V
		ANT V BASE	Length of antennal segment V base
		ANT V PT	Length of antennal segment V processus terminalis
		ANT VI BASE	Length of antennal segment VI base
		ANT VI PT	Length of antennal segment VI processus terminalis
		ANT VI	Length of antennaelsegment VI
		URS	Length of ultimate rostral segment
		HTII	Length of the 2nd segment of hind tarsus
